# Supplementary material for: Gαq-PKD/PKCμ signal regulating the nuclear export of HDAC5 to induce the IκB expression and limit the NF-κB-mediated inflammatory response essential for early pregnancy
Source: eLife. 2023 Jul 27;12:e83083. doi: 10.7554/eLife.83083 (PMC10374280; doi:10.7554/eLife.83083)
Supplement: Figure 1—source data 1. [file elife-83083-fig1-data1.zip]

Archive with 3 entries (3 files):
- Figure 1-source data/Figure 1D GAPDH.tif
- Figure 1-source data/Figure 1D IGFBP-1.tif
- Figure 1-source data/Figure 1-source data.jpg
