# Supplementary material for: Gαq-PKD/PKCμ signal regulating the nuclear export of HDAC5 to induce the IκB expression and limit the NF-κB-mediated inflammatory response essential for early pregnancy
Source: eLife. 2023 Jul 27;12:e83083. doi: 10.7554/eLife.83083 (PMC10374280; doi:10.7554/eLife.83083)
Supplement: Figure 2—source data 1. [file elife-83083-fig2-data1.zip]

Archive with 16 entries (16 files):
- Figure 2-source data/Figure 2A GAPDH.tif
- Figure 2-source data/Figure 2A H3.tif
- Figure 2-source data/Figure 2A p50.tif
- Figure 2-source data/Figure 2A p65.tif
- Figure 2-source data/Figure 2C GAPDH.tif
- Figure 2-source data/Figure 2C p-p65.tif
- Figure 2-source data/Figure 2F IL-1a┬.tif
- Figure 2-source data/Figure 2F p-STAT3.tif
- Figure 2-source data/Figure 2F STAT3.tif
- Figure 2-source data/Figure 2F a┬-Tubulin.tif
- Figure 2-source data/Figure 2I GAPDH.tif
- Figure 2-source data/Figure 2I IL-1a┬.tif
- Figure 2-source data/Figure 2I p-STAT3.tif
- Figure 2-source data/Figure 2L GAPDH.tif
- Figure 2-source data/Figure 2L IGFBP-1.tif
- Figure 2-source data/Figure 2-source data.jpg
