# Supplementary material for: Gαq-PKD/PKCμ signal regulating the nuclear export of HDAC5 to induce the IκB expression and limit the NF-κB-mediated inflammatory response essential for early pregnancy
Source: eLife. 2023 Jul 27;12:e83083. doi: 10.7554/eLife.83083 (PMC10374280; doi:10.7554/eLife.83083)
Supplement: Figure 3—source data 1. [file elife-83083-fig3-data1.zip]

Archive with 12 entries (12 files):
- Figure 3-source data/Figure 3B GAPDH.tif
- Figure 3-source data/Figure 3B Ia╩Ba┴.tif
- Figure 3-source data/Figure 3B p-Ia╩Ba┴.tif
- Figure 3-source data/Figure 3D GAPDH.tif
- Figure 3-source data/Figure 3D H3.tif
- Figure 3-source data/Figure 3D p50.tif
- Figure 3-source data/Figure 3D p65.tif
- Figure 3-source data/Figure 3F GAPDH.tif
- Figure 3-source data/Figure 3F IGFBP-1.tif
- Figure 3-source data/Figure 3F p-STAT3.tif
- Figure 3-source data/Figure 3F STAT3.tif
- Figure 3-source data/Figure 3-source data.jpg
