# Supplementary material for: Gαq-PKD/PKCμ signal regulating the nuclear export of HDAC5 to induce the IκB expression and limit the NF-κB-mediated inflammatory response essential for early pregnancy
Source: eLife. 2023 Jul 27;12:e83083. doi: 10.7554/eLife.83083 (PMC10374280; doi:10.7554/eLife.83083)
Supplement: Figure 4—source data 1. [file elife-83083-fig4-data1.zip]

Archive with 10 entries (10 files):
- Figure 4-source data/Figure 4A GAPDH.tif
- Figure 4-source data/Figure 4A Ga┴q.tif
- Figure 4-source data/Figure 4A H3.tif
- Figure 4-source data/Figure 4A LaminAC.tif
- Figure 4-source data/Figure 4F IGFBP-1.tif
- Figure 4-source data/Figure 4F IL-1a┬.tif
- Figure 4-source data/Figure 4F p-STAT3.tif
- Figure 4-source data/Figure 4F STAT3.tif
- Figure 4-source data/Figure 4F a┬-Tubulin.tif
- Figure 4-source data/Figure 4-source data.jpg
