# Supplementary material for: Gαq-PKD/PKCμ signal regulating the nuclear export of HDAC5 to induce the IκB expression and limit the NF-κB-mediated inflammatory response essential for early pregnancy
Source: eLife. 2023 Jul 27;12:e83083. doi: 10.7554/eLife.83083 (PMC10374280; doi:10.7554/eLife.83083)
Supplement: Figure 5—source data 1. [file elife-83083-fig5-data1.zip]

Archive with 22 entries (22 files):
- Figure 5-source data/Figure 5A HDAC5.tif
- Figure 5-source data/Figure 5A p-HDAC5.tif
- Figure 5-source data/Figure 5A PKDPKCu.tif
- Figure 5-source data/Figure 5A p-PKDPKCa╠.tif
- Figure 5-source data/Figure 5A a┬-Tubulin.tif
- Figure 5-source data/Figure 5B GAPDH.tif
- Figure 5-source data/Figure 5B HDAC5.tif
- Figure 5-source data/Figure 5B IGFBP-1.tif
- Figure 5-source data/Figure 5B Ia╩Ba┴.tif
- Figure 5-source data/Figure 5B p-HDAC5.tif
- Figure 5-source data/Figure 5B PKDPKCa╠.tif
- Figure 5-source data/Figure 5B p-PKDPKCa╠.tif
- Figure 5-source data/Figure 5C HDAC5.tif
- Figure 5-source data/Figure 5C Ia╩Ba┴.tif
- Figure 5-source data/Figure 5C p-HDAC5.tif
- Figure 5-source data/Figure 5C PKDPKCa╠.tif
- Figure 5-source data/Figure 5C p-PKDPKCa╠.tif
- Figure 5-source data/Figure 5C a┬-Tubulin.tif
- Figure 5-source data/Figure 5E GAPDH.tif
- Figure 5-source data/Figure 5E H3.tif
- Figure 5-source data/Figure 5E p-HDAC5.tif
- Figure 5-source data/Figure 5-source data.jpg
