# Supplementary material for: Gαq-PKD/PKCμ signal regulating the nuclear export of HDAC5 to induce the IκB expression and limit the NF-κB-mediated inflammatory response essential for early pregnancy
Source: eLife. 2023 Jul 27;12:e83083. doi: 10.7554/eLife.83083 (PMC10374280; doi:10.7554/eLife.83083)
Supplement: Figure 5—figure supplement 1—source data 1. [file elife-83083-fig5-figsupp1-data1.zip]

Archive with 15 entries (15 files):
- Figure 5-figure supplement 1-source data/Figure 5-Figure supplement 1A PKCa┴.tif
- Figure 5-figure supplement 1-source data/Figure 5-Figure supplement 1A p-PKCa┴a┬.tif
- Figure 5-figure supplement 1-source data/Figure 5-Figure supplement 1A a┬-Tubulin.tif
- Figure 5-figure supplement 1-source data/Figure 5-Figure supplement 1B GAPDH.tif
- Figure 5-figure supplement 1-source data/Figure 5-Figure supplement 1B PKCPKDa╠.tif
- Figure 5-figure supplement 1-source data/Figure 5-Figure supplement 1B PKCa┴.tif
- Figure 5-figure supplement 1-source data/Figure 5-Figure supplement 1B p-PKCPKDa╠.tif
- Figure 5-figure supplement 1-source data/Figure 5-Figure supplement 1B p-PKCa┴a┬.tif
- Figure 5-figure supplement 1-source data/Figure 5-Figure supplement 1C PKA C-a┴.tif
- Figure 5-figure supplement 1-source data/Figure 5-Figure supplement 1C p-PKA C.tif
- Figure 5-figure supplement 1-source data/Figure 5-Figure supplement 1C a┬-Tubulin.tif
- Figure 5-figure supplement 1-source data/Figure 5-Figure supplement 1D GAPDH.tif
- Figure 5-figure supplement 1-source data/Figure 5-Figure supplement 1D PKA C-a┴.tif
- Figure 5-figure supplement 1-source data/Figure 5-Figure supplement 1D p-PKA C.tif
- Figure 5-figure supplement 1-source data/Figure 5-figure supplement 1-source data.jpg
